# Supplementary material for: Delineating sex-specific circulating host response signatures associated with COVID-19 severity and mortality
Source: iScience. 2024 Oct 11;27(11):111150. doi: 10.1016/j.isci.2024.111150 (PMC11539596; doi:10.1016/j.isci.2024.111150)
Supplement: Table S1. Analytes measured in this study and associated function, related to Figure 1 [file mmc2.xlsx]

## Sheet: S1
Supplemental Table 1.		Analytes measured in this study and associated function
Analyte/Biomarker		Function
Adiponectin	Acrp30	Anti-inflammatory adipokine, reduced in obesity. Involved in regulating glucose levels, reduced in critically ill patients.
Antithrombin-III	AT III	Blood protein that blocks abnormal blood clots from forming
C-reactive protein	CRP	Acute phase inflammatory marker used in the clinic.
Plasminogen activator inhibitor-1	PAI-1	Inhibitor of tPA and uPA. Mainly produced by ECs but also secreted by AT
Complement Factor D/Adipsin	Adipsin	Proinflammatory adipokine secreted by adipocytes also involved in complement activation
Myeloperoxidase	MPO	Expressed in neutrophil granulocytes, marker neutrophil activation
Galectin-3	LGALS3	Cell adhesion, activation and chemoattractant, marker for macrophage activation, associated with fibrosis
Metalloproteinase inhibitor 1	TIMP-1	Marker for ARDS, expressed by the lungs and other tissues, associated with pulmonary inflammation and injury
Angiopoietin-1	ANG-1	Mediates endothelial integrity, binds to Tie2 receptor. Often reduced circulating levels in critically ill patients with sepsis
Angiopoietin-2	ANG-2	Antagonist of Angpt1, binds to Tie2 receptor. Increased circulating levels in critical illness such as sepsis, ARDS.
CCL2/MCP-1	MCP-1	Chemoattracting protein for monocytes, expressed by various cells incl. ECs
Tissue Factor	TF	Receptor and cofactor for (F)VII/VIIa-initiating blood coagulation, expressed by various cells when exposed to inflammatory stimuli.
Complement Component C5a	C5a	Drives EC activation & permeability, chemoattractant, mediator of neutrophil dysfunction, macrophage activation.
D-dimer	D-dimer	Protein fragment produced when blood clots get dissolved in the body, associated with the severity of COVID-19.
Granzyme A	GZMA	Expressed by NK and cytotoxic T cells.
Intracellular adhesion molecule 1	ICAM-1	Expressed by ECs and immune cells, promoting cell adhesion
Interferon-alpha	IFN-a	Cytokine produced by the innate immune system to environmental exposures incl. viral infection
Interferon-beta	IFN-b	Cytokine involved in downregulating the inflammatory response to viral infection
Interferon-gamma	IFN-g	Cytokine critical to innate & adaptive immunity, activator of macrophages. Immunoregulatory with antiviral and antimicrobial functions.
Interleukin-1 beta	IL-1 b	Proinflammatory cytokine, released from various cell types upon stimulation
Interleukin-6	IL-6	Proinflammatory cytokines produced by immune cells and ECs, associated with acute & chronic inflammation, increased in COVID-19.
Interleukin-10	IL-10	Anti-inflammatory cytokine produced primarily by monocytes, but also WBCs. Limits tissue damage by dampening inflammation.
Iinterleukin-17	IL-17	Proinflammatory cytokine produced by activated T cells. Major contributor of pulmonary injury by promoting the inflammation.
Leptin	Leptin	Proinflammatory adipokine associated with obesity, mainly excreted from subcutaneous adipose tissue.
Matrix Metallopeptidase 8	MMP8	ARDS biomarker, produced by neutrophils and mesenchymal cells. Anti-inflammatory but also drives VILI
Osteopontin	OPN	Expressed by various immunomodulatory cells, promotes recruitment to inflammatory sites.
E-Selectin	E-sel	Endothelial adhesion molecule
P-Selectin	P-sel	Endothelial adhesion molecule
Angiopoietin receptor 2	Tie-2	Signal-transducing receptor which regulates angiogenesis, EC survival, proliferation, migration, adhesion and vascular quiescence.
Tumor necrosis factor alpha	TNFa	Proinflammatory cytokine mainly secreted by macrophages, plays a key role in regulating the immunological response to infections.
Tumor necrosis factor receptor 1	TNFR1	Proteolytic processing of TNFR1 results in release of the soluble TNFR1, which can interact with TNFa to inhibit inflammation
Vascular cell adhesion molecule 1	VCAM-1	Promotes leukocyte-endothelial cell adhesion as well as signal transduction.
Fractalkine	CX3CL1	Chemoattractant and adhesion molecule. Possible link between inflammation & coagulability in COVID-19.
Interferon gamma-induced protein 10	CXCL10	Chemokine, expressed by various cells including endothelial cells
Interleukin-2	IL-2	Secreted cytokine produced by activated CD4+ and CD8+ T lymphocytes, important for the proliferation of T and B lymphocytes.
Interleukin-8	IL-8	Proinflammatory cytokine secreted by various cell types and functions as a chemotactic factor by guiding neutrophils to sites of infection.
Interleukin-13	IL-13	Immunoregulatory cytokine produced primarily by activated Th2 cells. Involved in B-cell maturation and differentiation.
Visfatin	PBEF	Adipokine preferentially produced by visceral adipose tissue and has insulin-mimetic actions.
Pentraxin 3	PTX3	Induced by inflammatory cytokines in response to inflammatory stimuli. Mediates inflammation & complement activation.
Resistin	Resistin	Proinflammatory, secreted by adipocytes, immune cells & EPCs, causes the insulin resistance of peripheral tissues to insulin.
S100 calcium-binding protein B	S100B	Calcium-binding protein expressed in the brain and adipose tissue, circulating levels associated with brain injury.
Surfactant protein D	SP-D	Marker for alveolar epithelial injury, involved in innate immune defence. Expressed in epithelial cells but not exclusive to the lungs.
Urokinase Plasminogen Activator	uPA	Upon binding to uPAR, uPA converts plasminogen to plasmin, involved in ECM degradation promoting organ failure in COVID-19
Von Willebrand Factor	vWF	Blood glycoprotein involved in hemostasis. Circulating levels indicate adverse changes to the endothelium.
uPA Receptor	uPAR	Expressed mainly on immune, endothelial, and smooth muscle cells, early predictor of severe respiratory and renal failure.
