# Supplementary material for: Delineating sex-specific circulating host response signatures associated with COVID-19 severity and mortality
Source: iScience. 2024 Oct 11;27(11):111150. doi: 10.1016/j.isci.2024.111150 (PMC11539596; doi:10.1016/j.isci.2024.111150)
Supplement: Table S2. Results of DE Analysis Severity, related to Figure 1A [file mmc3.xlsx]

## Sheet: S2
Supplemental Table 2. DE Analysis Severity
protein	log2FC	AveExpr	t	P.Value	adj.P.Val	B
il_8	1.10538	5.13834	7.75842	1.35734e-13	5.56511e-12	20.2546
d_dimer2	0.980114	1.94472	7.13569	7.27017e-12	1.49038e-10	16.3638
il_6	0.875961	5.39703	5.69138	2.99845e-08	4.09787e-07	8.27145
ang2	0.578795	2.0767	5.47353	9.31569e-08	9.54858e-07	7.17644
tnf_ri	0.373891	1.73973	4.85987	1.8952e-06	1.55406e-05	4.27969
mmp8	0.799136	2.56447	4.79149	2.60772e-06	1.78194e-05	3.97429
u_par	0.821357	2.01364	4.66745	4.60373e-06	2.69647e-05	3.431
s100b	0.617661	8.08007	4.4568	1.17638e-05	6.02893e-05	2.53672
il_13	0.237799	9.05697	3.82552	0.000158729	0.000723098	0.076451
p_selectin	0.262859	5.02724	3.5695	0.000416224	0.00170652	-0.824769
upa	0.254832	9.51733	3.51063	0.000515586	0.00189574	-1.02392
sp_d	0.541677	4.98332	3.48629	0.000562947	0.00189574	-1.10551
tnf_a	0.207343	5.97675	3.46794	0.000601089	0.00189574	-1.16642
osteopontin	0.566839	6.00536	2.92775	0.00367564	0.0107644	-2.82913
granzymea	0.204062	7.39641	2.86006	0.00453236	0.011658	-3.01878
mpo	0.432801	8.21853	2.8459	0.00473374	0.011658	-3.058
cx3cl1	0.312885	0.360684	2.83189	0.00494038	0.011658	-3.09655
ang1	-0.323657	3.24311	-2.82023	0.00511817	0.011658	-3.12846
e_selectin	0.17578	4.65402	2.76496	0.00604493	0.0130443	-3.27821
ccl_2	0.314252	8.96183	2.51432	0.0124495	0.0245018	-3.92195
pentraxin_3	0.361264	3.01433	2.51143	0.0125497	0.0245018	-3.92903
ifn_g	0.120454	8.02182	2.31369	0.0213596	0.0390343	-4.39491
timp_1	0.30615	7.32016	2.30415	0.0218973	0.0390343	-4.41647
adiponectin	-0.35942	1.74666	-2.27275	0.0237486	0.0405706	-4.48679
tie_2	0.169305	4.62332	2.14263	0.032946	0.0540315	-4.7682
icam_1	0.180003	8.8724	1.91379	0.0565983	0.0892511	-5.22405
ifn_b	0.192579	4.42743	1.57746	0.115743	0.175758	-5.80267
resistin	0.190937	4.31768	1.47266	0.141891	0.202831	-5.96058
il_1b	0.129259	5.33914	1.46684	0.143466	0.202831	-5.96904
vwf	0.155808	3.59626	1.23583	0.217487	0.297232	-6.27796
il_17	0.139777	5.13753	1.1917	0.234322	0.30991	-6.33104
il_10	0.154134	3.22508	1.15023	0.250965	0.321549	-6.37917
leptin	-0.186984	3.37723	-1.0056	0.315419	0.391884	-6.5338
galectin_3	0.142369	3.40745	0.949846	0.342955	0.410696	-6.5879
coagulationfactoriii	-0.0696087	5.72989	-0.922338	0.357093	0.410696	-6.61347
complementc5a	0.103024	4.83153	0.911057	0.362997	0.410696	-6.62374
ifn_a	0.088754	4.45894	0.880645	0.379215	0.410696	-6.65079
serpinc1	-0.122411	1.34513	-0.878003	0.380645	0.410696	-6.6531
serpin_e1	0.101288	4.98799	0.699918	0.484521	0.509368	-6.79271
compl_factor_d	-0.0598006	0.817311	-0.44232	0.658576	0.675041	-6.93903
vcam_1	-0.0207186	11.9348	-0.119128	0.905254	0.905254	-7.02934
