# Supplementary material for: Delineating sex-specific circulating host response signatures associated with COVID-19 severity and mortality
Source: iScience. 2024 Oct 11;27(11):111150. doi: 10.1016/j.isci.2024.111150 (PMC11539596; doi:10.1016/j.isci.2024.111150)
Supplement: Table S3. Results of DE Analysis Mortality, related to Figure 1B [file mmc4.xlsx]

## Sheet: S3
Supplemental Table 3. DE Analysis Mortality
protein	log2FC	AveExpr	t	P.Value	adj.P.Val	B
d_dimer2	0.893963	1.94472	4.68242	4.30118e-06	0.000176348	3.85576
il_6	0.842319	5.39703	4.00881	7.70676e-05	0.00157989	1.1547
s100b	0.67188	8.08007	3.60246	0.000368847	0.00504091	-0.292967
mmp8	0.78447	2.56447	3.47305	0.000590324	0.00565254	-0.724358
pentraxin_3	0.650967	3.01433	3.42953	0.000689334	0.00565254	-0.866172
ang2	0.472666	2.0767	3.25721	0.00125396	0.00856874	-1.41131
u_par	0.733907	2.01364	3.07208	0.00232071	0.0135927	-1.968
il_8	0.616995	5.13834	3.0133	0.00280464	0.0143738	-2.13835
il_13	0.247468	9.05697	2.96199	0.00330055	0.0150359	-2.28443
p_selectin	0.223684	5.02724	2.2528	0.0249932	0.0967211	-4.05935
vwf	0.373454	3.59626	2.23808	0.0259496	0.0967211	-4.09129
ang1	-0.331699	3.24311	-2.15957	0.0315966	0.107955	-4.25812
serpin_e1	0.406928	4.98799	2.12638	0.0342882	0.10814	-4.32695
mpo	0.409658	8.21853	2.0102	0.0453054	0.13268	-4.55964
sp_d	0.40999	4.98332	1.95556	0.0514453	0.140617	-4.66467
cx3cl1	0.244781	0.360684	1.64972	0.100047	0.256371	-5.20034
tnf_a	0.127768	5.97675	1.57951	0.115271	0.278007	-5.31073
granzymea	0.143455	7.39641	1.49538	0.135864	0.307856	-5.43679
tnf_ri	0.155851	1.73973	1.46979	0.142665	0.307856	-5.47379
ccl_2	0.211845	8.96183	1.2634	0.207427	0.425225	-5.74913
timp_1	0.212396	7.32016	1.19314	0.233756	0.45638	-5.83348
e_selectin	0.0928627	4.65402	1.08548	0.27858	0.519173	-5.95346
upa	0.0953572	9.51733	0.968559	0.333544	0.594579	-6.071
ifn_g	0.0635938	8.02182	0.910404	0.363339	0.605164	-6.12452
resistin	0.155628	4.31768	0.899699	0.369002	0.605164	-6.13401
galectin_3	0.172167	3.40745	0.862678	0.389004	0.613429	-6.16598
adiponectin	0.161742	1.74666	0.762456	0.446387	0.667807	-6.2458
leptin	-0.184862	3.37723	-0.746313	0.456063	0.667807	-6.25774
vcam_1	0.142334	11.9348	0.615185	0.538899	0.740596	-6.3453
il_17	-0.0914723	5.13753	-0.584706	0.559185	0.740596	-6.36325
ifn_a	0.078345	4.45894	0.583549	0.559963	0.740596	-6.36391
tie_2	-0.0528694	4.62332	-0.498979	0.618159	0.766024	-6.40884
ifn_b	-0.0799857	4.42743	-0.490365	0.624234	0.766024	-6.41302
serpinc1	0.0882178	1.34513	0.47485	0.63524	0.766024	-6.42037
compl_factor_d	0.0753418	0.817311	0.418575	0.675826	0.788157	-6.44505
coagulationfactoriii	0.036297	5.72989	0.360677	0.718595	0.788157	-6.4672
icam_1	-0.0443498	8.8724	-0.352122	0.724994	0.788157	-6.47019
osteopontin	-0.0901085	6.00536	-0.344799	0.730487	0.788157	-6.4727
il_1b	-0.0266325	5.33914	-0.226172	0.821221	0.85837	-6.50596
il_10	-0.0367097	3.22508	-0.205355	0.837434	0.85837	-6.51037
complementc5a	0.00921372	4.83153	0.0611186	0.951305	0.951305	-6.52925
