# Supplementary material for: Delineating sex-specific circulating host response signatures associated with COVID-19 severity and mortality
Source: iScience. 2024 Oct 11;27(11):111150. doi: 10.1016/j.isci.2024.111150 (PMC11539596; doi:10.1016/j.isci.2024.111150)
Supplement: Table S4. Results of DE Analysis Severity (Male), related to Figure 2C [file mmc5.xlsx]

## Sheet: S4
Supplemental Table 4. DE Analysis Severity (Male)
protein	log2FC	AveExpr	t	P.Value	adj.P.Val	B
il_8	1.3319	5.32501	7.31184	7.60075e-12	3.11631e-10	16.4156
d_dimer2	1.14744	2.01919	6.42425	1.08108e-09	2.21622e-08	11.5825
il_6	0.927476	5.54944	4.83009	2.84372e-06	3.68204e-05	3.97152
s100b	0.84513	8.19063	4.7775	3.59223e-06	3.68204e-05	3.74777
ang2	0.574918	2.12488	4.28742	2.89697e-05	0.000202027	1.75727
mmp8	0.891416	2.75799	4.28273	2.95649e-05	0.000202027	1.73813
tnf_ri	0.404586	1.7845	4.14255	5.20345e-05	0.000304774	1.20215
u_par	0.815584	2.06899	3.76083	0.00022677	0.00116219	-0.184563
osteopontin	0.856661	6.21398	3.68446	0.000300481	0.00136886	-0.448131
il_13	0.263749	9.08886	3.2694	0.00128353	0.00526247	-1.79741
p_selectin	0.263856	5.03059	2.98753	0.00319089	0.0112332	-2.6321
upa	0.288632	9.57243	2.97793	0.00328777	0.0112332	-2.65932
tnf_a	0.212388	6.03103	2.67423	0.0081555	0.0257212	-3.47929
sp_d	0.480166	5.03552	2.43933	0.0156535	0.0428368	-4.05753
pentraxin_3	0.440078	3.16497	2.43889	0.015672	0.0428368	-4.05857
cx3cl1	0.340032	0.368165	2.39143	0.0177809	0.0455635	-4.16933
granzymea	0.194579	7.46909	2.25375	0.0253762	0.0587569	-4.47893
mpo	0.445494	8.31965	2.24731	0.0257957	0.0587569	-4.49305
ang1	-0.303121	3.27993	-2.17066	0.0312218	0.0673734	-4.65744
ccl_2	0.328256	9.00462	2.05459	0.0413178	0.0847015	-4.89611
timp_1	0.310496	7.37221	1.80661	0.0724406	0.141432	-5.36383
adiponectin	-0.357183	1.70235	-1.73206	0.0849219	0.158264	-5.49311
leptin	-0.35542	2.85391	-1.69828	0.091128	0.159153	-5.54995
ifn_g	0.101047	8.06074	1.68759	0.0931628	0.159153	-5.56771
vwf	0.251829	3.61144	1.62172	0.106558	0.171603	-5.67477
resistin	0.259835	4.36045	1.61125	0.108822	0.171603	-5.6914
e_selectin	0.116817	4.6853	1.52636	0.128616	0.195305	-5.8224
serpinc1	-0.173601	1.43038	-0.993097	0.321954	0.459171	-6.48604
ifn_a	0.125316	4.47028	0.9873	0.324779	0.459171	-6.49173
icam_1	0.110689	8.92648	0.916818	0.360426	0.488331	-6.55829
complementc5a	0.128905	4.92209	0.900111	0.369226	0.488331	-6.57335
coagulationfactoriii	-0.0884258	5.69922	-0.84192	0.400911	0.513668	-6.62367
ifn_b	0.115049	4.47284	0.755806	0.450722	0.559988	-6.692
tie_2	0.0708931	4.64188	0.657242	0.511836	0.617214	-6.76123
vcam_1	-0.122138	11.9247	-0.577803	0.564096	0.65111	-6.81003
il_1b	0.0698578	5.36172	0.566546	0.571706	0.65111	-6.81643
galectin_3	0.10199	3.36289	0.511412	0.60967	0.67558	-6.84601
compl_factor_d	-0.0787605	0.79918	-0.450395	0.652951	0.694656	-6.87522
serpin_e1	0.0775791	4.98888	0.439555	0.66077	0.694656	-6.88002
il_17	0.0315696	5.21899	0.2301	0.818267	0.838724	-6.94988
il_10	-0.0209714	3.28552	-0.138161	0.890263	0.890263	-6.96675
