# Supplementary material for: Delineating sex-specific circulating host response signatures associated with COVID-19 severity and mortality
Source: iScience. 2024 Oct 11;27(11):111150. doi: 10.1016/j.isci.2024.111150 (PMC11539596; doi:10.1016/j.isci.2024.111150)
Supplement: Table S5. Results of DE Analysis Severity (Female), related to Figure 2C [file mmc6.xlsx]

## Sheet: S5
Supplemental Table 5. DE Analysis Severity (Female)
protein	log2FC	AveExpr	t	P.Value	adj.P.Val	B
il_6	0.846213	5.14788	3.46906	0.000739381	0.0145898	-0.656439
d_dimer2	0.702363	1.82298	3.3655	0.00104355	0.0145898	-0.964611
il_8	0.684804	4.83316	3.21554	0.0016967	0.0145898	-1.39738
ang2	0.566077	1.99794	3.21396	0.00170525	0.0145898	-1.40185
tie_2	0.357369	4.59298	3.20062	0.00177924	0.0145898	-1.43954
u_par	0.841315	1.92315	2.78433	0.0062872	0.0429625	-2.54931
sp_d	0.670045	4.89799	2.68038	0.00845041	0.0494952	-2.80569
tnf_ri	0.313927	1.66653	2.4336	0.0165112	0.0720355	-3.37981
icam_1	0.338443	8.78399	2.40074	0.0179894	0.0720355	-3.45252
e_selectin	0.275679	4.60288	2.37823	0.0190688	0.0720355	-3.50183
tnf_a	0.206036	5.88801	2.37302	0.0193266	0.0720355	-3.51318
il_1b	0.251571	5.30224	2.2433	0.026821	0.0885926	-3.78853
mmp8	0.626334	2.24811	2.22457	0.0280903	0.0885926	-3.82711
p_selectin	0.266769	5.02176	1.98606	0.0494397	0.13581	-4.29252
il_13	0.19218	9.00483	1.97027	0.0512452	0.13581	-4.32161
upa	0.205482	9.42725	1.93646	0.0553003	0.13581	-4.38317
il_10	0.485272	3.12627	1.92836	0.0563116	0.13581	-4.39778
ang1	-0.377402	3.1829	-1.85899	0.0656227	0.149474	-4.52048
mpo	0.407059	8.05321	1.74953	0.0829055	0.168295	-4.70546
granzymea	0.22441	7.27759	1.74599	0.0835212	0.168295	-4.71126
ifn_b	0.352274	4.35319	1.70118	0.0916514	0.168295	-4.78381
ifn_g	0.164818	7.9582	1.68798	0.094164	0.168295	-4.80483
ccl_2	0.330821	8.89188	1.67403	0.0968819	0.168295	-4.82688
il_17	0.357453	5.00438	1.6658	0.0985139	0.168295	-4.83981
adiponectin	-0.38804	1.8191	-1.62204	0.107572	0.176418	-4.90753
timp_1	0.306862	7.23508	1.49169	0.138559	0.210647	-5.09906
cx3cl1	0.266673	0.348454	1.49108	0.138719	0.210647	-5.09992
galectin_3	0.225119	3.48029	1.01678	0.311422	0.45601	-5.66527
s100b	0.21438	7.89931	0.990041	0.324262	0.45844	-5.69092
pentraxin_3	0.224612	2.76806	0.945517	0.346406	0.473421	-5.73214
serpin_e1	0.116859	4.98654	0.471171	0.638424	0.834727	-6.05468
vcam_1	0.138345	11.9514	0.452889	0.651494	0.834727	-6.06281
complementc5a	0.0693523	4.68349	0.382834	0.702559	0.853986	-6.09101
resistin	0.083096	4.24778	0.37524	0.708183	0.853986	-6.09378
ifn_a	0.0560202	4.44039	0.346769	0.729408	0.854449	-6.10369
coagulationfactoriii	-0.0253958	5.78002	-0.250298	0.80281	0.914311	-6.13145
compl_factor_d	-0.0447712	0.846952	-0.210448	0.833696	0.923825	-6.14031
serpinc1	-0.0218452	1.20576	-0.0928417	0.926193	0.982536	-6.15751
vwf	-0.0050365	3.57143	-0.0244764	0.980516	0.982536	-6.16138
leptin	0.00798246	4.23274	0.0241837	0.980749	0.982536	-6.16139
osteopontin	-0.00717918	5.66432	-0.0219392	0.982536	0.982536	-6.16144
