# Supplementary material for: Delineating sex-specific circulating host response signatures associated with COVID-19 severity and mortality
Source: iScience. 2024 Oct 11;27(11):111150. doi: 10.1016/j.isci.2024.111150 (PMC11539596; doi:10.1016/j.isci.2024.111150)
Supplement: Table S6. Results of DE Analysis Mortality (Male), related to Figure 2D [file mmc7.xlsx]

## Sheet: S6
Supplemental Table 6. DE Analysis Mortality (Male)
Protein	log2FC	AveExpr	t	P.Value	adj.P.Val	B
s100b	1.02386	8.19063	4.34751	2.26503e-05	0.000928661	2.3639
d_dimer2	1.01678	2.01919	4.07511	6.80767e-05	0.00139557	1.33902
pentraxin_3	0.770747	3.16497	3.27935	0.00124218	0.0169765	-1.33013
il_6	0.798471	5.54944	3.04509	0.00266395	0.0273055	-2.01878
mmp8	0.780704	2.75799	2.76869	0.00619856	0.0508282	-2.77177
il_8	0.673119	5.32501	2.51071	0.0129019	0.0881631	-3.41502
ang2	0.413522	2.12488	2.26049	0.0249477	0.146122	-3.98267
il_13	0.233794	9.08886	2.16341	0.0317832	0.162889	-4.18781
u_par	0.570314	2.06899	1.94161	0.0536961	0.217545	-4.62426
1sp_d	0.499057	5.03552	1.91091	0.0575551	0.217545	-4.68111
1serpin_e1	0.439299	4.98888	1.90468	0.0583658	0.217545	-4.69254
vwf	0.35553	3.61144	1.73805	0.0838583	0.286516	-4.98491
cx3cl1	0.304072	0.368165	1.60804	0.109523	0.345419	-5.19503
granzymea	0.172022	7.46909	1.49924	0.135504	0.349125	-5.35868
leptin	-0.407288	2.85391	-1.47284	0.142486	0.349125	-5.3967
vcam_1	0.399786	11.9247	1.441	0.151269	0.349125	-5.44168
tnf_ri	0.192891	1.7845	1.4401	0.151518	0.349125	-5.44294
p_selectin	0.17009	5.03059	1.43391	0.153275	0.349125	-5.45157
mpo	0.337159	8.31965	1.27815	0.20279	0.437599	-5.65667
adiponectin	0.325157	1.70235	1.1905	0.23537	0.482508	-5.76193
tie_2	-0.157684	4.64188	-1.11096	0.268017	0.523271	-5.85106
il_17	-0.186807	5.21899	-1.03503	0.301998	0.562814	-5.93047
ang1	-0.177037	3.27993	-0.951739	0.342463	0.610478	-6.01121
ccl_2	0.190951	9.00462	0.898117	0.370285	0.63257	-6.05963
ifn_b	-0.171209	4.47284	-0.853328	0.394576	0.647104	-6.09794
il_1b	-0.129207	5.36172	-0.79493	0.427668	0.650716	-6.14498
tnf_a	0.0846594	6.03103	0.793457	0.428521	0.650716	-6.14612
il_10	-0.148432	3.28552	-0.742575	0.458676	0.671633	-6.18433
complementc5a	0.113554	4.92209	0.600499	0.548905	0.756555	-6.27769
icam_1	-0.094624	8.92648	-0.593487	0.553577	0.756555	-6.28179
e_selectin	-0.0572459	4.6853	-0.564208	0.573291	0.758223	-6.29839
resistin	0.109632	4.36045	0.512359	0.609008	0.780291	-6.32572
upa	0.0632598	9.57243	0.483812	0.629088	0.781594	-6.33965
coagulationfactoriii	0.061106	5.69922	0.440225	0.660285	0.796226	-6.35938
ifn_g	0.0271631	8.06074	0.341362	0.733215	0.858909	-6.39725
timp_1	0.0652941	7.37221	0.285642	0.77547	0.883175	-6.41438
osteopontin	0.0532419	6.21398	0.167635	0.867053	0.954978	-6.4406
galectin_3	-0.03777	3.36289	-0.143528	0.886029	0.954978	-6.44428
compl_factor_d	0.0201964	0.79918	0.0875208	0.930352	0.954978	-6.45063
ifn_a	-0.0144045	4.47028	-0.0858402	0.931686	0.954978	-6.45077
serpinc1	-0.00849039	1.43038	-0.0367266	0.970742	0.970742	-6.45373
