# Supplementary material for: Delineating sex-specific circulating host response signatures associated with COVID-19 severity and mortality
Source: iScience. 2024 Oct 11;27(11):111150. doi: 10.1016/j.isci.2024.111150 (PMC11539596; doi:10.1016/j.isci.2024.111150)
Supplement: Table S7. Results of DE Analysis Mortality (Female), related to Figure 2D [file mmc8.xlsx]

## Sheet: S7
Supplemental Table 7. DE Analysis Mortality (Female)
protein	log2FC	AveExpr	t	P.Value	adj.P.Val	B
ang2	0.682804	1.99794	2.76672	0.00661364	0.11985	-2.41328
il_6	0.931043	5.14788	2.7026	0.00793763	0.11985	-2.54674
ang1	-0.718557	3.1829	-2.59058	0.0108394	0.11985	-2.77347
e_selectin	0.410485	4.60288	2.56281	0.0116927	0.11985	-2.82838
u_par	1.04488	1.92315	2.47963	0.0146221	0.119901	-2.9898
il_13	0.299788	9.00483	2.22594	0.0279957	0.191304	-3.45295
mmp8	0.837772	2.24811	2.14468	0.0341129	0.199804	-3.59181
tnf_a	0.246581	5.88801	2.03761	0.0439161	0.211242	-3.76761
d_dimer2	0.600187	1.82298	2.01406	0.0463701	0.211242	-3.80517
mpo	0.62706	8.05321	1.95179	0.0534295	0.219061	-3.90257
galectin_3	0.569546	3.48029	1.87725	0.0630536	0.235018	-4.01542
timp_1	0.483387	7.23508	1.70123	0.0916408	0.302673	-4.26566
il_8	0.511156	4.83316	1.67867	0.0959694	0.302673	-4.29606
p_selectin	0.307018	5.02176	1.6391	0.103964	0.304465	-4.34846
il_1b	0.183551	5.30224	1.16222	0.247585	0.632986	-4.88569
pentraxin_3	0.36967	2.76806	1.12513	0.262911	0.632986	-4.92007
upa	0.15442	9.42725	1.03724	0.301831	0.632986	-4.99716
ifn_a	0.229745	4.44039	1.03042	0.305005	0.632986	-5.00289
ifn_g	0.140081	7.9582	1.02659	0.306798	0.632986	-5.00609
vcam_1	-0.427439	11.9514	-1.01377	0.312852	0.632986	-5.01672
vwf	0.28101	3.57143	0.990143	0.324212	0.632986	-5.03596
tie_2	0.14573	4.59298	0.904351	0.367727	0.674033	-5.10208
serpinc1	0.286549	1.20576	0.881927	0.379682	0.674033	-5.1184
tnf_ri	0.156334	1.66653	0.854634	0.394556	0.674033	-5.13771
complementc5a	-0.199902	4.68349	-0.797942	0.426572	0.699578	-5.17591
cx3cl1	0.184874	0.348454	0.7405	0.460527	0.709719	-5.21197
adiponectin	-0.239017	1.8191	-0.714485	0.476395	0.709719	-5.22743
resistin	0.214745	4.24778	0.701086	0.484686	0.709719	-5.23518
sp_d	0.237408	4.89799	0.666025	0.506748	0.710761	-5.25477
serpin_e1	0.221548	4.98654	0.64525	0.520069	0.710761	-5.26591
osteopontin	-0.268038	5.66432	-0.592299	0.554848	0.733831	-5.29269
ccl_2	0.145631	8.89188	0.526086	0.599856	0.751051	-5.32302
il_10	0.183766	3.12627	0.519386	0.604504	0.751051	-5.32589
compl_factor_d	0.137925	0.846952	0.468246	0.640508	0.770801	-5.34658
granzymea	0.0800334	7.27759	0.443845	0.658001	0.770801	-5.3557
icam_1	0.070458	8.78399	0.351988	0.7255	0.826264	-5.38567
leptin	0.135644	4.23274	0.296804	0.767159	0.850095	-5.40035
ifn_b	0.0603707	4.35319	0.207836	0.83573	0.893445	-5.41878
coagulationfactoriii	-0.0233148	5.78002	-0.165861	0.868562	0.893445	-5.42522
s100b	0.0487758	7.89931	0.161924	0.871654	0.893445	-5.42575
il_17	0.0356256	5.00438	0.118373	0.905981	0.905981	-5.43076
